# Supplementary material for: Cognitive impairment and health outcomes in non-dialysis chronic kidney disease: a systematic review and meta-analysis
Source: Clin Kidney J. 2025 May 19;18(6):sfaf150. doi: 10.1093/ckj/sfaf150 (PMC12257935; doi:10.1093/ckj/sfaf150)
Supplement: sfaf150_Supplemental_Files [file sfaf150_supplemental_files.zip › Supplementary Material 8 - List of Adjusted Variables.xlsx]

## Sheet: Supplementary 8
		Demographics									Measures						Labs								Lifestyle				Meds	Comorbidities
		Age	Sex	Ethnicity	Education	Employment	Socioeconomic	Literacy	Rural dist	Social ass	BP	BMI	Frailty	QOL	Nutrit	ADLs	eGFR	Proteinuria	Glucose	Hb	Cholesterol	CRP	Uric Acid	25-OH	Smoking	Alcohol	Drugs	Inactivity		COMP	CVD	CAD	Heart failure	PVD	Dementia	COPD	OSA	HTN	Diabetes	GI Bleed	Liver	Depression	Psych	HIV/AID	Cancer	Any co-morb
	B1
	B2
	C1
	C2
	D1
	F1
	G1
	J1
	K1
	L1
	M1
	R1
	S2
	T1
